# Supplementary material for: A Reassessment of Copy Number Variations in Congenital Heart Defects: Picturing the Whole Genome
Source: Genes (Basel). 2021 Jul 8;12(7):1048. doi: 10.3390/genes12071048 (PMC8304049; doi:10.3390/genes12071048)
Supplement: Supplementary file 1 [file genes-12-01048-s001.zip]

Archive with 3 entries (2 files):
- genes-1273098-SI/
- genes-1273098-SI/Table S1 S6 S8.xlsx
- genes-1273098-SI/Table S2 S3 S4 S5 S7.pdf
